# Supplementary material for: Over the Counter Pain Medications Used by Adults: A Need for Pharmacist Intervention
Source: Int J Environ Res Public Health. 2023 Mar 3;20(5):4505. doi: 10.3390/ijerph20054505 (PMC10001525; doi:10.3390/ijerph20054505)
Supplement: Supplementary file 1 [file ijerph-20-04505-s001.zip]

Archive with 1 entries (1 files):
- ijerph-2204601-supplementary.pdf
